# Supplementary material for: Clustering of Pediatric Brain Tumors in Texas, 2000–2017
Source: Toxics. 2023 Apr 8;11(4):351. doi: 10.3390/toxics11040351 (PMC10146099; doi:10.3390/toxics11040351)
Supplement: Supplementary file 1 [file toxics-11-00351-s001.zip]

Archive with 1 entries (1 files):
- toxics-2280764-supplementary.pdf
